# Supplementary material for: Tuberculosis Treatment Response Monitoring by the Phenotypic Characterization of MTB-Specific CD4+ T-Cells in Relation to HIV Infection Status
Source: Pathogens. 2022 Sep 12;11(9):1034. doi: 10.3390/pathogens11091034 (PMC9506022; doi:10.3390/pathogens11091034)
Supplement: Supplementary file 1 [file pathogens-11-01034-s001.zip]

Archive with 1 entries (1 files):
- pathogens-1894622-supplementary.pdf
